# Supplementary material for: Seizure outcomes following epilepsy surgery in pediatric and young adult patients with high‐grade brain tumors: Results from a European survey
Source: Epilepsia. 2025 Mar 1;66(6):1865–75. doi: 10.1111/epi.18323 (PMC12169411; doi:10.1111/epi.18323)
Supplement: Supplementary file 2 — Table S1. [file EPI-66-1865-s006.xlsx]

## Sheet: Cohort 1
Study: Epilepsy Surgery after high garde brain tumors (EpiSurgHGT)	Center:
Minimal data set is highlighted in green (n =20 items)	PI:
	Contribution of other researchers:
	patient #1	patient #2	patient #3	patient #4	patient #5	cont.
1. Inclusion criteria fullfilled y/n a , if "n", do not proceed
2. Demoprahic data
Patient gender (m/w)
Patient age at tumor manifestation (year, months: i.e. 6y11m)
Patient age at first tumor surgery (year, months: i.e. 6y11m)
Patient age at inclusion in this study (year, months: i.e. 6y11m)
Subsequent tumor related brain surgeries performed y/n, if yes, how many?
3. Tumor Data
WHO classification
Histology
Location: side (r/l)
Location: affected lobes (f=frontal, t=temporal, p=parietal, o=occipital, other: state)
Resection margin (R0, R1, R2)
4. Treatment after tumor surgery
Radiation y/n
Chemotherapy y/n,
Total cumulative radiation dosage (gy), if applicable
Which chemotherapeutical agents were used, if applicable
5. Epilepsy
Manifestation of epilepsy (year, months: i.e. 6y11m)
Seizure frequency immediate prior epilepsy surgery: daily (d), weekly (w), monthly (m)
Number of ASMs at the time of epilepsy surgery
Total cumulative numbers of ASMs from epilepsy manifestation to epilepsy surgery
6. Presurgical evaluation (epilepsy surgery)
Attended regular school/kindergarten/other (y/n)
Long term Surface EEG Videomonitoring performed y/n
Invasive studies performed y/n, if yes, please proceed:
extraoperative depth electrodes (Stereo EEG) y/n
extraoperative subdural electrodes y/n
intraoperative ECoG y/n
Presurgical IQ data y/n, if yes, please proceed:
full scale IQ (FSIQ), if available
performance IQ (PIQ), if available
verbal IQ (VIQ), if available
7. Epilepsy surgery
Patient age at resective epilepsy surgery (year, months: i.e. 6y11m)
Type of surgery:
lobar or multilobar resection
lesionectomy
hemispherotomy
VNS
other, please specify
8. Post-surgical data
Patient seizure free 1 year after epilepsy surgery (y/n)
Age of assessement of post OP seizure outcome (year, months: i.e. 6y11m)
Post OP seizure outcome ILAE (preferred) or Engel, for reference see below
Histologic diagnosis after epilepsy surgery including WHO classification, if applicabe
Postsurgical sustained morbidity related to surgery y/n/nav, if yes, please indicate which
Mortality associated with epilepsy surgery y/n/nav
Mortality due to progressive tumor disease y/n/nav; if yes indicate age of death (year, months: i.e. 6y11m)
Attended regular school/kindergarten/other (y/n)
ASM tapering possible after epilepsy surgery y/n, if yes: how many ASMs were tapered?
Postsurgical IQ data y/n, if yes, please proceed:
full scale IQ (FSIQ), if available
performance IQ (PIQ), if available
verbal IQ (VIQ), if available
8. Further Comments (i.e. clinical cognitive improvement with lacking formal testing)
y=yes, n=no, nav= not available
a) inclusion criteria:
1) Brain Tumor with supratentorial location WHO grade III or IV
2) Medically refractory epilepsy after initial tumor surgery/resection
3) Subsequent brain surgery in order to treat refractory seizures of the patients = epilepsy surgery
Supplement: Epilepsy Surgery Outcome Scales
ILAE:
•Class 1: Completely seizure free; no auras •Class 2: Only auras; no other seizures •Class 3: 1 to 3 seizure days per year; ± auras •Class 4: 4 seizure days per year to 50% reduction of baseline seizure days; ± auras •Class 5: Less than 50% reduction of baseline seizure days; ± auras •Class 6: More than 100% increase of baseline seizure days; ± auras
Engel:
Class I: Free of disabling seizures •IA: Completely seizure-free since surgery •IB: Non disabling simple partial seizures only since surgery •IC: Some disabling seizures after surgery, but free of disabline seizures for at least 2 years •ID: Generalized convulsions with antiepileptic drug withdrawal only Class II: Rare disabling seizures (“almost seizure-free”) •IIA: Initially free of disabling s…

## Sheet: Cohort 2
Study: Epilepsy Surgery for high grade brain tumors (EpiSurgHGT)	Center:
Minimal data set is highlighted in green (n =20 items)	PI:
	Contribution of other researchers:
	patient #1	patient #2	patient #3	patient #4	patient #5	cont.
1. Inclusion criteria fullfilled y/n a , if "n", do not proceed
2. Demoprahic data
Patient gender (m/w)
Patient age at epilepsy manifestation (year, months: i.e. 6y11m)
Patient age at inclusion in this study (year, months: i.e. 6y11m)
3. Epilepsy
Seizure frequency immediate prior epilepsy surgery: daily (d), weekly (w), monthly (m)
Number of ASMs at the time of epilepsy surgery
Total cumulative numbers of ASMs from epilepsy manifestation to epilepsy surgery
4. Surgery
Before surgery, what was suspected from MRI ?
low grade tumor WHO I-II y/n
high grade tumor WHO III-IV y/n
Type of surgery:
lobar or multilobar resection
lesionectomy
hemispherotomy
VNS
other, please specify
5. Tumor Data
WHO classification tumor after epilepsy surgery
Histology
Location: side (r/l)
Location: affected lobes (f=frontal, t=temporal, p=parietal, o=occipital, other: state)
Resection margin (R0, R1, R2)
6. Treatment after surgery
Subsequent tumor related brain surgeries performed y/n, if yes, how many?
Radiation y/n
Chemotherapy y/n,
Total cumulative radiation dosage (gy), if applicable
Which chemotherapeutical agents were used, if applicable
7. Presurgical evaluation
Attended regular school/kindergarten/other (y/n)
Long term Surface EEG Videomonitoring performed y/n
Invasive studies performed y/n, if yes, please proceed:
extraoperative depth electrodes (Stereo EEG) y/n
extraoperative subdural electrodes y/n
intraoperative ECoG y/n
Presurgical IQ data y/n, if yes, please proceed:
full scale IQ (FSIQ), if available
performance IQ (PIQ), if available
verbal IQ (VIQ), if available
8. Post-surgical data
Patient seizure free 1 year after epilepsy/ tumor surgery (y/n)
Age of assessement of post OP seizure outcome (year, months: i.e. 6y11m)
Post OP seizure outcome ILAE (preferred) or Engel, for reference see below
Postsurgical sustained morbidity related to surgery y/n/nav, if yes, please indicate which
Mortality associated with surgery y/n/nav
Mortality due to progressive tumor disease y/n/nav; if yes indicate age of death (year, months: i.e. 6y11m)
Attended regular school/kindergarten/other (y/n)
ASM tapering possible after surgery y/n, if yes: how many ASMs were tapered?
Postsurgical IQ data y/n, if yes, please proceed:
full scale IQ (FSIQ), if available
performance IQ (PIQ), if available
verbal IQ (VIQ), if available
8. Further Comments (i.e. clinical cognitive improvement with lacking formal testing)
y=yes, n=no, nav= not available
a) inclusion criteria:
1) Primary brain surgery performed because of Medically refractory epilepsy
2) Brain Tumor with supratentorial location who was diagnosed WHO grade III or IV after resection
Supplement: Epilepsy Surgery Outcome Scales
ILAE:
•Class 1: Completely seizure free; no auras •Class 2: Only auras; no other seizures •Class 3: 1 to 3 seizure days per year; ± auras •Class 4: 4 seizure days per year to 50% reduction of baseline seizure days; ± auras •Class 5: Less than 50% reduction of baseline seizure days; ± auras •Class 6: More than 100% increase of baseline seizure days; ± auras
Engel:
Class I: Free of disabling seizures •IA: Completely seizure-free since surgery •IB: Non disabling simple partial seizures only since surgery •IC: Some disabling seizures after surgery, but free of disabline seizures for at least 2 years •ID: Generalized convulsions with antiepileptic drug withdrawal only Class II: Rare disabling seizures (“almost seizure-free”) •IIA: Initially free of disabling s…
