# Supplementary material for: Seizure outcomes following epilepsy surgery in pediatric and young adult patients with high‐grade brain tumors: Results from a European survey
Source: Epilepsia. 2025 Mar 1;66(6):1865–75. doi: 10.1111/epi.18323 (PMC12169411; doi:10.1111/epi.18323)
Supplement: Supplementary file 3 — Table S2. [file EPI-66-1865-s003.xlsx]

## Sheet: Cohort (i)
Supplementary table 2: Individual patient data cohort (i)
	Patient 1	Patient 2	Patient 3	Patient 4	Patient 5	Patient 6	Patient 7	Patient 8	Patient 9	Patient 10	Patient 11	Patient 12	Patient 13	Patient 14
Demographic data
Patient gender	male	female	male	male	male	male	female	male	female	male	male	male	male	male
Patient age at tumor manifestation	6y1m	3y1m	1y6m	1y9m	0y7m	2y9m	0y10m	3y4m	6y6m	1y0m	1y0m	4y3m	5y0m	3y9m
Patient age at first tumor surgery	6y2m	3y3m	1y6m	1y9m	0y8m	2y9m	0y11m	3y5m	6y7m	1y3m	1y1m	4y3m	5y0m	3y9m
Patients age at epilepsy manifestation	8y11m	8y2m	1y6m	5y7m	0y9m	3y7m	14y2m	9y1m	9y5m	1y0m	9y2m	9y11m	12y0m	8y0m
Patient age at last epilepsy surgery (year, months)	10y8m	14y4m	3y11m	11y1m	21y	7y3m	16y8m	11y10m	11y3m	11y5m	11y10m	22y1m	13y8m	9y6m
Patient age at inclusion in this study (year, months)	15y9m	17y6m	12y4m	13y11m	28y	17y4m	32y7m	15y6m	14y9m	16y3m	16y1m	23y1m	18y4m	16y2m
Follow-up after last surgery in years	5.1	3.2	8.4	2.8	7	10	15.9	3.7	3.5	4.9	4.3	1	4.6	6.7
Tumor data
WHO Classification tumor	III	III	III	IV	III	III	IV	IV	III	III	IV	IV	III	III
Integrated histopathological diagnosis	anaplastic astrocytoma	anaplastic ependymoma	anaplastic glioma	atypical teratoid rhabdoid tumour (AT/RT)	anaplastic oligodendroglioma	plexus carcinoma	glioblastoma multiforme DDx reclassified as PNET (Gr. IV) at the time of epilepsy surgery	glioblastoma multiforme	pilocytic astrocytoma DDx anaplastic pleomorphic xanthoastrocytoma	anaplastic astrocytoma	atypical teratoid rhabdoid tumour (AT/RT)	primitive neuroectodermal tumor (PNET)	plexus carcinoma	anaplastic ependymoma
Immunohistochemistry	GFAP, S100, NeuN, p53 , CD34, Ki67 6-7%	GFAP, Olig2, LICAM, Ki67 5-6%	GFAP, S100, EMA, P53, Ki67 10%	GFAP, INI1, MAP-2 IDH1 R132H, AE1/3, EMA, SYN, NSE, VIM, Ki67 up to 70%	no data	CK, TTR, GFAP, S100, BAF47, PDGFRα, PDGFRß, p-c-abl, p-c-kit, arg, Ki67 up to 27%	GFAP, NFP, SYN, NSE, S100, MAP-2, CD34, CD99, VIM, EMA, MelanA, Actin, P53, Ki67 > 10%	GFAP, MAP-2, ATRX, CD34, H3K27M, IDH1 R132H, P53, CD45, CD68, SYN, NeuN, EMA, Ki67 5%	MAP-2, GFAP, BRAF, CD68	GFAP, MAP-2, P53, CD45, CD68, Ki67 > 10%	MAP-2, SYN, NeuN, NSE, GFAP, EMA, INI-1, Ki67 >20%	GFAP, SYN, NSE, S100, NeuN, Ki67 up to 30%	LU-5, S-100, GFAP, MAP-2, EMA, Ki67 >20%	GFAP, MAP-2, EMA, Ki67 >10%
Single-gene analyses performed?	no	no	no	no	no data	no	no	BRAF	BRAF	no	no	no	no	no
Methylation profiling performed?	no	no	no	no	no data	yes, EPIC Array	no	no	yes (method unknown), here favorable for pleomorphic xanthoastrocytoma	no	no	no	no	no
Other NGS methods performed?	no	no	no	no	no data	no	no	copy number variation	no	no	no	no	no	no
Radiation after Surgery	yes	yes	no	yes	yes	yes	yes	yes	yes	no	yes	yes	yes	yes
Chemotherapy after Surgery	yes	yes	yes	yes	yes	yes	yes	yes	yes	yes	yes	yes	yes	yes
Epilepsy
Total cumulative numbers of ASMs from epilepsy manifestation to epilepsy surgery	6	6	5	10	7	3	3	3	6	6	5	no data	5	5
Seizure frequency before epilepsy surgery	daily	daily	daily	daily	daily	weekly	daily	daily	daily	daily	daily	daily	daily	daily
Attended regular school/kindergarten before surgery?	yes	yes	yes	yes	no	no data	yes	yes	yes	yes	yes	no	yes	yes
Pre-Surgical evaluation (epilepsy surgery)
Long term Surface EEG Videomonitoring performed?	yes	yes	yes	yes	yes	yes	yes	yes	yes	yes	yes	yes	yes	yes
Extraoperative depth electrodes (Stereo EEG) before first epilepsy surgery	no data	no	no data	no data	no data	no	no	yes	yes	no	yes	yes	no data	no data
Extraoperative subdural electrodes before first epilepsy surgery	no data	no	no data	no data	no data	no	no	no	no	yes	no	no	no data	no data
Intraoperative ECoG at first surgery	no data	yes	no data	no data	no data	no	yes	yes	yes	yes	yes	yes	yes	yes
Presurgical full scale IQ (FSIQ)	96	116	89	51	no data	no data	72	no data	88	70	95	no data	no data	no data
Presurgical performance IQ (PIQ)	115	120	87	no data	no data	no data	76	no data	no data	70	95	no data	no data	no data
Presurgical verbal IQ (VIQ)	92	108	93	59	no data	no data	72	no data	no data	73	96	no data	no data	no data
Surgery
Number of epilepsy surgeries	1	2	1	2	1	1	1	1	1	2	1	1	1	1
Type of surgery	lobar	lesionectomy and lobar	lobar	hemispherotomy and redisconnection	hemispherotomy	lobar	lesionectomy	lesionectomy	lesionectomy	lesionectomy and lobar	lobar	lesionectomy	lesionectomy	lesionectomy
Post-surgical data
Patient seizure free 1 year after last epilepsy surgery	no	yes	yes	no	yes	yes	yes	yes	no	yes	yes	no	yes	yes
Post OP seizure outcome after last epilepsy surgery (Engel classification)	IIA	IA	IA	IB	IA	IA	IA	IA	IIB	IA	IA	IID	IA	IA
Histologic diagnosis after epilepsy surgery	no	clear cell ependymoma (I), gliosis (II)	gliosis	gliosis	gliosis	gliosis	gliosis	gliosis	pleomorphic xanthoastrocytoma, WHO grade II	atypic ganglioglioma, WHO grade II	meningoangiomatosis	gliosis	no	anaplastic ependynoma
Immunohistochemistry (if tumor recurrence)	/	GFAP, Olig2, NeuN, L1CAM , Ki67 5-6%	/	/	/	/	GFAP, MAP-2, NeuN, CD68, CD34, EMA, Ki67	/	MAP-2, GFAP, SYN, BRAF,CD68, P53,CD34, IDH1 R132H, CD45, p16, ATRX, Ki67 2-3%	CD34, p16, Olig2, MAP-2, GFAP, IDH1 R132H, H3K27M, NeuN, SYN, P53, ATRX, CD68, Ki67 up to 4-5%	GFAP, MAP-2, VIM, SSTR2, IDH R132H, ATRX, p16, p53, CD45, EMA, IDH1, CD34, CD3, KI67	/	/	GFAP, MAP2C, S-100, SYN, IDH1 R132H, Olig-2, Ki67 3%
Single-gene analyses performed? (if tumor recurrence)	/	RELA	/	/	/	/	no	/	no	IDH1, IDH2, BRAF	no	/	/	no
Methylation profiling performed? (if tumor recurrence)	/	n	/	/	/	/	no	/	no	no	no	/	/	no
Other NGS methods performed? (if tumor recurrence)	/	n	/	/	/	/	no	/	no	no	no	/	/	no
Postsurgical sustained morbidity related to surgery	no	left homonymous hemianopia, hemineglect, hemiparesis	no	hemianopsia left, hemiparesis worse, myoclonic seizures	no	hemianopia	no	no	no	aseptic bone necrosis, CAD bone replacement, VP shunt	no	no	no	no
Mortality associated with epilepsy surgery	no	no	no	no	no	no	no	no	no	no	no	no	no	no
Mortality due to progressive tumor disease	no	no	no	no	no	no	no	no	no	no	no	no	no	no
Attended regular school/kindergarten after surgery?	yes	yes	yes	yes	no	no data	yes	yes	yes	yes	yes	no	yes	yes
Postsurgical full scale IQ (FSIQ)	106	83	no data	51	no data	no data	74	no data	95	68	106	no data	no data	no data
Postsurgical performance IQ (PIQ)	119	89	no data	no data	no data	no data	85	no data	no data	73	109	no data	no data	no data
Postsurgical verbal IQ (VIQ)	102	94	no data	no data	no data	no data	68	no data	no data	65	103	no data	no data	no data
