# Supplementary material for: Seizure outcomes following epilepsy surgery in pediatric and young adult patients with high‐grade brain tumors: Results from a European survey
Source: Epilepsia. 2025 Mar 1;66(6):1865–75. doi: 10.1111/epi.18323 (PMC12169411; doi:10.1111/epi.18323)
Supplement: Supplementary file 4 — Table S3. [file EPI-66-1865-s001.xlsx]

## Sheet: Tabelle1
Supplementary table 3: Individual patient data cohort (ii)
	Patient 1	Patient 2	Patient 3	Patient 4	Patient 5	Patient 6	Patient 7	Patient 8	Patient 9	Patient 10	Patient 11
Demographic data
Patient gender	male	female	female	female	male	female	male	female	male	male	male
Patients age at epilepsy manifestation	16y11m	10y	7y	6y10m	9y3m	1y6m	12y3m	5y6m	9y9m	12y1m	1y10m
Patients age at epilepsy surgery	18y6m	14y8m	7y	7y11m	16y9m	7y7m	14y11m	5y10m	10y	12y4m	1y11m
Patients age at inclusion in this study	21y0m	21y6m	18y11m	10y9m	25y9m	21y11m	16y3m	8y2m	11y	14y2m	4y
Follow-up after epilepsy surgery in years	2.5	6.8	11.9	2.9	9	14.3	1.4	2.4	1	1.9	2.1
Epilepsy
Seizure frequency before epilepsy surgery	daily	daily	daily	daily	daily	daily	weekly	daily	daily	weekly	monthly
Attended regular school/kindergarten before surgery?	yes	yes	yes	yes	yes	no	yes	yes	yes	yes	yes
Total cumulative numbers of ASMs from epilepsy manifestation to epilepsy surgery	3	2	4	2	3	3	5	2	2	1	1
Pre-Surgical evaluation (epilepsy surgery)
Long term Surface EEG Videomonitoring performed	yes	yes	yes	yes	yes	yes	yes	yes	no data	no data	no data
Extraoperative depth electrodes (Stereo EEG)?	no	no data	no data	no	no data	no	no	no	no data	no data	no data
Extraoperative subdural electrodes?	no	no data	no data	no	no data	no	no	no	no data	no data	no data
Intraoperative ECoG?	yes	no data	no data	no	no data	yes	yes	yes	no data	no data	no data
Presurgical full scale IQ (FSIQ)	107	101	89	no data	no data	no data	98	100	no data	no data	no data
Presurgical performance IQ (PIQ)	100	106	92	no data	no data	no data	no data	no data	no data	no data	no data
Presurgical verbal IQ (VIQ)	106	98	87	no data	no data	no data	no data	no data	no data	no data	no data
Surgery
Type of surgery	lobar	lobar	lobar	lobar	lesionectomy	lesionectomy	lobar	lesionectomy	lesionectomy	lesionectomy	lesionectomy
Tumor data
WHO Classification tumor	III	III	III	III	III	III	III	IV	III	IV	IV
Integrated histopathological diagnosis	anaplastic astrocytoma	anaplastic pleomorphic xanthoastrocytoma	anaplastic DNET	anaplastic pleomorphic xanthoastrocytoma	anaplastic astrocytoma	anaplastic ganglioglioma	anaplastic ganglioglioma	DGONC /ZNS-neuroblastoma without FOXR2-activation	anaplastic ependymoma	Diffuse hemispheric glioma H3G34+	embryonal tumor with multilayered rosettes (ETMR)
Immunohistochemistry	GFAP, MAP-2, IDH1 R132H, ATRX, H3K27M, Olig2, CD34, Ki67 up to 8%	GFAP, p53, S240-244, Ki67 1-15%	Ki67 12-14%	CD34, GFAP, Ki67	GFAP, CD34, SYN, CHG, BRAF V600E	MAP-2, CD34, Ki67 up to 10%, GFAP	MAP-2, Olig2, GFAP, SYN, H3K27M, IDH1 R132H, ATRX, p53, CD34, CD3, p16, CD68, Ki67 up to 20-25%	MAP-2, GFAP, IDH1 R132H, CD34, ATRX, p53, p16, Olig2, SYN, VIM, H3K27M, Ki67	GFAP, SYN patchy, EMA, Olig2, NeuN, P65 (RELA), L1CAM, CD34 confined to vessels, Ki67 10-15%	GFAP, SYN , EMA, Olig2, CD34, IDH1, ATRX, H3G34R, Ki67 >60%	EMA, B-catenin, GFAP, INI1, P53, PHOX2B, S100, SYN, Lin28a, Chromogranin, Ki67 80%
Single-gene analyses performed?	BRAF	BRAF, KRAS,NRAS	no	IDH1, IDH2, BRAF	BRAF	no	IDH1, IDH2, TERT, BRAF, MGMT	no	no	no	no
Methylation profiling performed?	yes, Illumina Epic Array (850k)	no	no	yes, Illumina EPIC Array	yes, Illumina EPIC Array (450k)	no	no	yes, Illumina Epic Array (850k)	yes, Illumina InfiniumR Methylation EPIC BeadChip	yes, Illumina EPIC Array	yes, Illumina EPIC Array
Other NGS methods performed?	no	no	no	Ion AmpliSeq Cancer Panel Sequencing	no	no	no	no	no	NGS, pediatric solid tumor panel	NGS, pediatric solid tumor panel, RNA fusion panel
Subsequent tumor related brain surgeries performed	no	no	yes	no	no	no	no	no	no	no	no
Radiation after Surgery	yes	yes	yes	no	yes	no	yes	no	yes	yes	yes
Chemotherapy after Surgery	yes	yes	yes	no	yes	no	yes	no	no	yes	yes
Post-surgical data
Patient seizure free 1 year after epilepsy surgery	yes	yes	yes	yes	yes	no	yes	yes	yes	yes	yes
Post OP seizure outcome after last surgery (Engel classification)	IC	IA	IA	IA	IA	IID	IA	IA	IA	IA	IA
Postsurgical sustained morbidity related to surgery	verbal, lerning and memory deficits	no	no	no	left superior quadrantanopsia	hemiparesis	no	no	no	hemiparesis and facial weakness	no
Mortality associated with epilepsy surgery	no	no	no	no	no	no	no	no	no	no	no
Mortality due to progressive tumor disease	no	no	no	no	no	no	no	no	no	no	no
Attended regular school/kindergarten after surgery?	yes	yes	yes	yes	yes	no	yes	yes	yes	no	yes
Postsurgical full scale IQ (FSIQ)	no data	79	77	no data	no data	no data	96	97	no data	no data	no data
Postsurgical performance IQ (PIQ)	no data	96	74	no data	no data	no data	no data	no data	no data	no data	no data
Postsurgical verbal IQ (VIQ)	no data	67	88	no data	no data	no data	no data	no data	no data	no data	no data
