# Supplementary material for: Seizure outcomes following epilepsy surgery in pediatric and young adult patients with high‐grade brain tumors: Results from a European survey
Source: Epilepsia. 2025 Mar 1;66(6):1865–75. doi: 10.1111/epi.18323 (PMC12169411; doi:10.1111/epi.18323)
Supplement: Supplementary file 5 — Table S4. [file EPI-66-1865-s005.xlsx]

## Sheet: Tabelle1
Supplementary table 4: Seizure outcome analysis
One year seizure free vs one year not seizure free
Factor	Statistical test	p-value	U-value	X2-value
Age at epilepsy onset	Mann-Whitney U Test	0.5595	59	x
Age at epilepsy surgery	Mann-Whitney U Test	1	52	x
Duration from epilepsy onset to surgery	Mann-Whitney U Test	0.1965	30.5	x
Seizure frequency (daily vs weekly and monthly)	Chi-squared Test	0.532	x	0.39062
Engel class I vs Engel class II-IV
Factor	Statistical test	p-value	U-value	X2-value
Age at epilepsy onset	Mann-Whitney U Test	0.8222	45.5	x
Age at epilepsy surgery	Mann-Whitney U Test	0.9702	41	x
Duration from epilepsy onset to surgery	Mann-Whitney U Test	0.335	28.5	x
Seizure frequency (daily vs weekly and monthly)	Chi-squared Test	0.6824	x	0.16741
